# Supplementary material for: Culinary Acculturation Among International Students in Türkiye: Behavioral Insights and the Development of an AI-Supported Interactive Platform
Source: Behav Sci (Basel). 2026 Apr 28;16(5):667. doi: 10.3390/bs16050667 (PMC13203627; doi:10.3390/bs16050667)
Supplement: Supplementary file 1 [file behavsci-16-00667-s001.zip]

Archive with 1 entries (1 files):
- behavsci-4245191-supplementary.pdf
